# Supplementary material for: IL-6 Mutation Attenuates Liver Injury Caused by Aeromonas hydrophila Infection by Reducing Oxidative Stress in Zebrafish
Source: Int J Mol Sci. 2023 Dec 7;24(24):17215. doi: 10.3390/ijms242417215 (PMC10743878; doi:10.3390/ijms242417215)
Supplement: Supplementary file 1 [file ijms-24-17215-s001.zip]

Archive with 1 entries (1 files):
- ijms-2712484-supplementary.pdf
